# Supplementary material for: Fast sensorless collision detection for resource-constrained pmsm controllers using an FFRLS-based method
Source: Sci Rep. 2026 Mar 9;16:12667. doi: 10.1038/s41598-026-43846-5 (PMC13087039; doi:10.1038/s41598-026-43846-5)
Supplement: Supplementary file 1 — Supplementary Information 1. [file 41598_2026_43846_MOESM1_ESM.zip]

Archive with 3 entries (2 files):
- Raw Data and Simulation Model/
- Raw Data and Simulation Model/PMSM_FFRLS_J_TL_Simulation_Ver1119.slx
- Raw Data and Simulation Model/RawData.zip
