# Supplementary material for: Fast sensorless collision detection for resource-constrained pmsm controllers using an FFRLS-based method
Source: Sci Rep. 2026 Mar 9;16:12667. doi: 10.1038/s41598-026-43846-5 (PMC13087039; doi:10.1038/s41598-026-43846-5)
Supplement: Supplementary file 2 — Supplementary Information 2. [file 41598_2026_43846_MOESM2_ESM.zip]

Archive with 12 entries (10 files):
- PMSM_FFRLS_J_TL_Simulation.slx
- Pseudocode_Box_for_SR_Reviewers.pdf
- Raw Data/
- Raw Data/CollisionTest1.fig
- Raw Data/CollisionTest2.fig
- Raw Data/CollisionTest3.fig
- Raw Data/CollisionTest4.fig
- Raw Data/CollisionTest5.fig
- Supplementary_Material_Ver0128.zip
- Thermal images/
- Thermal images/CollisionTest4_Thermal imaging.jpeg
- Thermal images/CollisionTest5_Thermal imaging.jpeg
